# Supplementary material for: Use of Cardiac Procedures in People with Diabetes during the COVID Pandemic in Spain: Effects on the In-Hospital Mortality
Source: Int J Environ Res Public Health. 2023 Jan 2;20(1):844. doi: 10.3390/ijerph20010844 (PMC9819421; doi:10.3390/ijerph20010844)
Supplement: Supplementary file 1 [file ijerph-20-00844-s001.zip]

Archive with 1 entries (1 files):
- ijerph-2087714-supplementary.pdf
